# Supplementary material for: Future-Oriented Nanosystems Composed of Polyamidoamine Dendrimer and Biodegradable Polymers as an Anticancer Drug Carrier for Potential Targeted Treatment
Source: Pharmaceutics. 2024 Nov 20;16(11):1482. doi: 10.3390/pharmaceutics16111482 (PMC11597463; doi:10.3390/pharmaceutics16111482)
Supplement: Supplementary file 1 [file pharmaceutics-16-01482-s001.zip]

Archive with 1 entries (1 files):
- pharmaceutics-3306827-supplementary.pdf
